# Supplementary material for: Retrospective Analysis of Hematological Parameter Changes in DMARD-Naive Rheumatoid Arthritis Patients Treated with Methotrexate: Correlation with Disease Activity and Treatment Outcomes
Source: Biomedicines. 2026 Mar 11;14(3):625. doi: 10.3390/biomedicines14030625 (PMC13024487; doi:10.3390/biomedicines14030625)
Supplement: Supplementary file 1 [file biomedicines-14-00625-s001.zip]

Archive with 1 entries (1 files):
- biomedicines-4188229-supplementary.pdf
